# Supplementary material for: Development and validation of a nomogram risk prediction model for malignancy in dermatomyositis patients: a retrospective study
Source: PeerJ. 2021 Dec 9;9:e12626. doi: 10.7717/peerj.12626 (PMC8667746; doi:10.7717/peerj.12626)
Supplement: Supplemental Information 4 [file peerj-09-12626-s004.xlsx]

## Sheet: Sheet1
	Malignant tumor	Age>40	Sex	interstitial pneumonia	respiration failure	Dysphagia	Gottron's sign	Periochia erythema	Poikiloderma	Refractory itching	V-neck sign	Periorbital erythema	Raynaud's phenomenon	Joint pain	Proximal muscle weakness	ANA	Anti-Jo-1	CA125(U/ml)≥35	CA19-9(U/ml)≥37	CK(U/L)≥198	LDH(U/L)≥300
0	yes	no	female	no	no	no	no	no	no	no	no	no	no	no	no	negative	negative	no	no	no	no
1	no	yes	male	yes	yes	yes	yes	yes	yes	yes	yes	yes	yes	yes	yes	positive	positive	yes	yes	yes	yes
